# Supplementary material for: Protein Content in the Diet Influences Growth and Diarrhea in Weaning Piglets
Source: Animals (Basel). 2023 Feb 22;13(5):795. doi: 10.3390/ani13050795 (PMC10000050; doi:10.3390/ani13050795)
Supplement: Supplementary file 1 [file animals-13-00795-s001.zip]

Archive with 1 entries (1 files):
- animals-2228004-supplementary.pdf
